# Supplementary material for: Manure Compost Is a Potential Source of Tetracycline-Resistant Escherichia coli and Tetracycline Resistance Genes in Japanese Farms
Source: Antibiotics (Basel). 2020 Feb 11;9(2):76. doi: 10.3390/antibiotics9020076 (PMC7168215; doi:10.3390/antibiotics9020076)
Supplement: Supplementary file 1 [file antibiotics-09-00076-s001.zip]

Archive with 4 entries (4 files):
- S1. Fig.tiff
- __MACOSX/._S1. Fig.tiff
- S1 Table(200208NY).docx
- __MACOSX/._S1 Table(200208NY).docx
